# Supplementary material for: Transcriptome analysis of the parasite Encephalitozoon cuniculi: an in-depth examination of pre-mRNA splicing in a reduced eukaryote
Source: BMC Genomics. 2013 Mar 28;14:207. doi: 10.1186/1471-2164-14-207 (PMC3629993; doi:10.1186/1471-2164-14-207)
Supplement: Additional file 1 — Gene expression levels. Expression levels in FPKM are shown for all 1985 E. cuniculi genes at three post-infection time-points. [file 1471-2164-14-207-S1.xls]

## Sheet: RNAseq Suppl Table1.txt
Gene	T1	T2	T3
ECU01_0220	27.71	24.71	29.15
ECU01_0230	502.24	651.38	692.9
ECU01_0240	109.01	196.57	231.19
ECU01_0250	623.29	429.48	362.07
ECU01_0280	151.33	138.27	149.6
ECU01_0290	81.79	80.36	84.56
ECU01_0310	1975.88	1093.74	1032.7
ECU01_0320	59.23	45.98	45.2
ECU01_0330	300.3	258.53	269.87
ECU01_0340	143.41	141.53	140.28
ECU01_0350	121.07	102.43	95.24
ECU01_0360	409.15	294.9	298.27
ECU01_0370	327.82	315.5	302.31
ECU01_0380	107.22	113.36	115.86
ECU01_0390	37.85	55.03	71.79
ECU01_0400	265.76	539.75	545.63
ECU01_0405	2	4.77	11.96
ECU01_0410	106.4	96.2	104.86
ECU01_0420	675.94	946.02	925.52
ECU01_0430	76.57	60.96	66.72
ECU01_0440	2274.85	1642.97	1569.77
ECU01_0450	42.24	44.06	41.14
ECU01_0460	6264.84	4569.79	4478.74
ECU01_0470	237.68	604.09	652.88
ECU01_0480	116.95	111.27	108.66
ECU01_0490	252.84	372.93	394.99
ECU01_0500	123.58	112.12	99.21
ECU01_0510	154.65	219.83	223.51
ECU01_0520	30.95	80.29	99.52
ECU01_0525	221.29	207.29	214.15
ECU01_0530	62.26	76.36	83.16
ECU01_0540	310.03	232.45	228.01
ECU01_0545	59.01	63.4	62.1
ECU01_0550	228.95	189.1	198.61
ECU01_0555	4298.59	6167.52	6037.58
ECU01_0560	149.02	146.75	137.12
ECU01_0570	67.7	64.86	65.89
ECU01_0580	176.43	148.55	152.42
ECU01_0590	625.53	732.42	662.26
ECU01_0600	204.77	162.89	161.29
ECU01_0610	56.29	43.47	39.27
ECU01_0620	148.7	179.13	174.06
ECU01_0630	33.57	34	38.25
ECU01_0640	73.27	114.75	112.53
ECU01_0650	168.1	313.37	323.72
ECU01_0670	91.97	91.35	82.95
ECU01_0680	487.87	535.47	518.29
ECU01_0690	125.18	256.88	261.88
ECU01_0700	161.6	163.03	165.52
ECU01_0710	145.63	107.89	88.53
ECU01_0720	280.14	212.13	191.03
ECU01_0730	160.7	170.21	184
ECU01_0750	103.59	100.43	104.8
ECU01_0760	191.91	169.5	176.72
ECU01_0770	44.37	43.11	49.14
ECU01_0775	6.85	6.14	2.56
ECU01_0780	34.67	36.01	35.22
ECU01_0790	645.3	557.13	504.47
ECU01_0800	85.26	273.76	340.6
ECU01_0810	371.83	231.53	263.22
ECU01_0820	9119.49	24264.8	23713.8
ECU01_0830	203.39	451.8	489.38
ECU01_0840	187.52	178.4	194.35
ECU01_0850	109.25	105.18	110
ECU01_0860	36.07	40.42	40.35
ECU01_0870	146.4	265.24	296.84
ECU01_0880	106.88	71.11	69.54
ECU01_0890	219.5	150.51	139.3
ECU01_0900	41.78	85.62	82.04
ECU01_0910	142.75	138.05	160.64
ECU01_0920	2018.08	1033.54	926.33
ECU01_0940	65.82	48.22	58.1
ECU01_0950	247.1	195.55	184.54
ECU01_0955	1041.26	1013.37	921.65
ECU01_0960	315.13	232.16	222.43
ECU01_0970	699.96	910.43	918.39
ECU01_0975	59.53	57.53	52.29
ECU01_0980	144.63	131.94	128.96
ECU01_0990	60.09	58.57	50.81
ECU01_1000	151.24	184.29	172.18
ECU01_1010	749.18	711.9	714.41
ECU01_1020	82.94	98.97	99.41
ECU01_1030	129	143.35	146.7
ECU01_1040	65.6	63.54	57.16
ECU01_1050	60.74	69.35	67.91
ECU01_1060	15.72	16.29	18.03
ECU01_1070	77.96	111.2	132.99
ECU01_1080	178.94	172.75	159.01
ECU01_1090	73.88	77.88	77.58
ECU01_1095	96.73	124.44	120.03
ECU01_1100	336.5	333.33	329.47
ECU01_1110	228.92	189.44	188.13
ECU01_1115	193.17	138.51	115.24
ECU01_1120	42.21	40.63	39.12
ECU01_1130	151.81	289.17	289.69
ECU01_1140	89.89	79.54	80.38
ECU01_1150	64.5	67.52	65.01
ECU01_1160	156.75	126.14	112.44
ECU01_1170	56.26	64.72	64.15
ECU01_1180	24.61	19.99	20.38
ECU01_1190	55.31	46.22	45.06
ECU01_1200	125.1	125.17	119.2
ECU01_1210	72.46	64.82	60.21
ECU01_1220	39.94	24.78	23.48
ECU01_1230	539.79	726.64	742.65
ECU01_1240	80.25	87.76	80.33
ECU01_1250	124.28	183.03	182.99
ECU01_1260	110.86	231.2	261.86
ECU01_1270	5147.88	14157.1	14514.6
ECU01_1280	833.07	650.19	648.81
ECU01_1290	282.01	252.21	264.68
ECU01_1300	47.68	45.81	44.93
ECU01_1310	124.58	104.8	94.11
ECU01_1320	143.99	182.31	170.89
ECU01_1330	226.5	186	178.95
ECU01_1340	15.05	23.28	26.45
ECU01_1350	122.26	121.37	131.55
ECU01_1360	331.91	261.84	260.08
ECU01_1370	277.68	590.54	639.82
ECU01_1375	57.14	89.91	91.95
ECU01_1380	46.7	72.01	74.11
ECU01_1390	51.03	86.89	104.52
ECU01_1400	135.54	81.17	78.37
ECU01_1410	123.76	100.5	96.08
ECU01_1420	403.75	271.64	278.67
ECU02_0090	19.27	16.96	15.66
ECU02_0100	1876.46	1432.78	1611.45
ECU02_0110	53.25	64.83	75.36
ECU02_0120	134.42	98.08	107.18
ECU02_0130	32.09	62.39	68.64
ECU02_0140	786.18	505.31	508.39
ECU02_0150	240.76	756.65	833.03
ECU02_0160	38.9	65.48	79.94
ECU02_0170	129.76	573.37	538.41
ECU02_0180	162.33	480.84	511.11
ECU02_0190	374.15	1560.69	1532.04
ECU02_0200	87.99	76.17	76.69
ECU02_0210	133.65	102.5	97.79
ECU02_0215	206.51	204.06	221.22
ECU02_0220	167.75	120.72	130.21
ECU02_0230	40.47	47.83	46.97
ECU02_0240	251.38	207.55	200.62
ECU02_0250	110.23	242.09	257.36
ECU02_0260	253.57	598.01	661.94
ECU02_0270	74.54	178.44	239.92
ECU02_0280	115.77	430.25	485.09
ECU02_0290	132.57	139.86	140.06
ECU02_0300	127.23	94.35	99.99
ECU02_0310	126.11	85.67	85.12
ECU02_0320	64.87	39.27	38.28
ECU02_0330	255.72	240.21	226.6
ECU02_0340	378.35	328.56	327.75
ECU02_0350	54.5	43.18	40.84
ECU02_0355	4288.63	2324.98	2315.38
ECU02_0360	230.74	247.45	219.11
ECU02_0370	47.91	37.64	38.42
ECU02_0380	139.35	139.71	133.9
ECU02_0390	224.33	160.29	173.84
ECU02_0400	59.29	52.07	46.73
ECU02_0410	450.61	281.27	253.62
ECU02_0420	84.93	77.81	77.14
ECU02_0430	82.46	90.42	94.17
ECU02_0440	417.24	353.09	319.62
ECU02_0450	272.93	246.6	260.7
ECU02_0460	225.13	171.32	163.25
ECU02_0470	131.2	123.97	111.93
ECU02_0480	258.63	202.21	222.89
ECU02_0490	144.78	218.36	192.18
ECU02_0500	43.01	94.2	89.64
ECU02_0510	63.02	54.37	50.39
ECU02_0520	552.78	391.76	386.18
ECU02_0525	5.27	4.89	3.94
ECU02_0530	19.65	27.83	31.31
ECU02_0535	97.31	236.44	191.1
ECU02_0540	91.76	240.9	237.31
ECU02_0550	31.64	35.57	31.03
ECU02_0560	88.28	92.97	86.71
ECU02_0565	68.02	73.25	72.77
ECU02_0570	63.88	69.42	71.33
ECU02_0580	690.69	1046.1	1080.99
ECU02_0590	43.05	36.41	34.51
ECU02_0600	99	115.09	106.92
ECU02_0610	1945.85	1460.98	1289.3
ECU02_0615	105.01	80.68	66.29
ECU02_0630	173.76	144.57	147.47
ECU02_0640	120.01	102.59	98.41
ECU02_0650	222.75	246	251.85
ECU02_0660	102.26	116.77	122.35
ECU02_0670	204.52	227.13	238.94
ECU02_0680	151.62	95.42	81.14
ECU02_0690	69.13	65.08	56.91
ECU02_0700	147.89	92.43	92.7
ECU02_0705	146.47	177.72	184.96
ECU02_0710	98.59	100.44	101.34
ECU02_0720	3797.29	3012.71	3165.36
ECU02_0730	100.46	77.22	84.84
ECU02_0760	556.24	661.48	556.15
ECU02_0770	2609.62	1766.46	1469.58
ECU02_0780	183.63	162.46	150.79
ECU02_0785	236.54	139.9	121.87
ECU02_0800	2985.95	1849.68	1698.34
ECU02_0810	393.05	261.61	274.73
ECU02_0820	49.16	42.73	42.65
ECU02_0830	80.31	72.9	64.3
ECU02_0840	404.06	318.83	308.32
ECU02_0850	206.21	622.93	754.57
ECU02_0860	84.22	220.14	214.18
ECU02_0865	75.31	34.81	32.71
ECU02_0870	78.79	70.32	65.63
ECU02_0875	0.48	1.25	0.91
ECU02_0890	77.67	93.22	86.85
ECU02_0900	1536.97	892.23	849.49
ECU02_0910	99.44	74.65	68.53
ECU02_0920	230.46	173.24	179.47
ECU02_0930	324.72	210.62	220.16
ECU02_0940	268.98	271.93	241.53
ECU02_0950	58.63	84.78	90.24
ECU02_0960	634.93	768.09	824.67
ECU02_0970	55.64	56.37	63.14
ECU02_0980	73.24	74.24	64.42
ECU02_0990	116.69	447.03	492.45
ECU02_1000	73.34	86.74	87.13
ECU02_1010	260.51	288.98	304.47
ECU02_1020	412.02	361.57	310.44
ECU02_1030	105.79	119.94	125.35
ECU02_1040	19.8	11.44	7.93
ECU02_1045	2.03	4.84	4.55
ECU02_1050	356.95	234.73	235.36
ECU02_1060	33.99	30.47	28.02
ECU02_1070	99.23	70.98	73.25
ECU02_1080	1553.63	1054.49	1060.4
ECU02_1090	63.56	44.3	43.03
ECU02_1100	2487.89	1231.82	1401.58
ECU02_1110	106.43	68.01	71.49
ECU02_1120	38.25	35.07	39.58
ECU02_1130	48.64	49.71	44.6
ECU02_1140	670.69	614.74	580.04
ECU02_1150	142.17	110.03	106.62
ECU02_1160	125.12	80.7	74.6
ECU02_1170	334.92	217.7	223.65
ECU02_1180	96.08	70.66	75.56
ECU02_1190	263.07	288.83	298.85
ECU02_1200	190.26	145.38	162.42
ECU02_1210	215.6	161.99	146.53
ECU02_1220	56.6	48.07	41.49
ECU02_1230	147.3	125.79	132.75
ECU02_1240	96.37	86.57	82.29
ECU02_1250	61.02	44.73	42.4
ECU02_1260	34.87	27.06	28.58
ECU02_1270	49.68	39.69	48.11
ECU02_1280	73.19	64.95	64.08
ECU02_1290	78.39	69.64	71.06
ECU02_1300	82.37	131.83	155.61
ECU02_1310	169.89	167.89	165.09
ECU02_1320	25.42	39.06	43.8
ECU02_1330	258.22	193.14	183.87
ECU02_1340	152.8	107.79	104.34
ECU02_1350	69.53	54.19	52.66
ECU02_1360	246.34	226.89	225.16
ECU02_1370	320.1	1042.51	986.81
ECU02_1380	319.56	420.8	384.44
ECU02_1390	72.21	64.22	67.6
ECU02_1400	132.91	117.57	110.23
ECU02_1410	63.38	101.93	116.61
ECU02_1420	80.68	73.58	92.19
ECU02_1430	215.1	211.91	208.21
ECU02_1440	120.69	96.08	106.89
ECU02_1450	60.09	46.04	43.33
ECU02_1460	190.77	175.3	196.11
ECU02_1470	242.03	428.06	464.57
ECU02_1480	96.61	86.77	87.2
ECU02_1485	6.14	9.08	15.76
ECU02_1490	226.24	167.97	167.56
ECU02_1495	341.31	241.23	234.89
ECU02_1500	227.66	167.2	154.84
ECU02_1510	21.69	18	20.2
ECU02_1520	363.72	323.36	305.69
ECU02_1530	81.47	55.56	61.79
ECU02_1540	7.16	6.65	7.4
ECU03_0090	11.8	15.89	16.13
ECU03_0100	23.35	10.21	8.53
ECU03_0110	1.16	2.64	4.42
ECU03_0120	117.66	89.82	121.09
ECU03_0130	31.45	43.63	39.93
ECU03_0150	30.05	46.41	43.98
ECU03_0160	143.18	123	126.01
ECU03_0170	24.55	46.03	55.38
ECU03_0180	72.88	181.37	220.62
ECU03_0190	57.67	44.2	51.69
ECU03_0200	32.13	23.42	27.64
ECU03_0210	144.81	130.41	149
ECU03_0220	659.63	408.57	405.85
ECU03_0230	2407.02	1476.15	1329.04
ECU03_0240	127.11	122.28	118.28
ECU03_0250	77.28	105.99	109.01
ECU03_0255	515.97	400.05	452.77
ECU03_0260	66.64	83.04	84.55
ECU03_0270	202.91	223.04	233.34
ECU03_0280	44.62	118.42	123.41
ECU03_0290	87	76.95	76.79
ECU03_0300	48.6	45.44	43.64
ECU03_0305	40.23	47.94	49.73
ECU03_0310	1776.16	1350.31	1289.97
ECU03_0320	1446.64	779.05	757.93
ECU03_0325	6.94	7.59	11.68
ECU03_0330	37.88	31.64	27.68
ECU03_0340	111.75	105.23	100.35
ECU03_0350	19.49	15.73	16.93
ECU03_0355	4.93	7.06	5.9
ECU03_0360	195.68	95.06	98.41
ECU03_0370	40.72	35.34	32.32
ECU03_0380	542.2	304.48	306.32
ECU03_0390	181.32	117.69	129.43
ECU03_0400	51.11	32.11	33.92
ECU03_0410	73.12	55.12	55.8
ECU03_0420	160.6	140.69	151.14
ECU03_0430	68.93	55.02	55.43
ECU03_0440	174.45	113.02	113.56
ECU03_0450	227.42	163.64	157.65
ECU03_0460	55.46	42.24	46.39
ECU03_0470	37.86	34.42	37.76
ECU03_0480	65.65	49.7	54.23
ECU03_0490	143.7	101.31	89.22
ECU03_0500	94.87	133.9	131.81
ECU03_0510	134.16	215.33	200.01
ECU03_0520	3020.2	1618.09	1991.12
ECU03_0530	86.47	104.12	95.92
ECU03_0540	76.9	51.9	52.11
ECU03_0550	71.31	92.47	85.63
ECU03_0560	14.81	23.23	21.94
ECU03_0570	12.17	22.61	17.68
ECU03_0580	175.7	148.24	143.92
ECU03_0590	236.63	179.65	187.23
ECU03_0600	67.59	61.54	54.41
ECU03_0610	58.86	61.18	53.51
ECU03_0620	46.47	48.27	50.77
ECU03_0630	205.65	197.91	218.21
ECU03_0640	54.77	37.11	39.62
ECU03_0650	1013.22	481.83	447.21
ECU03_0660	166.35	173.2	167.51
ECU03_0670	55.57	42.73	34.85
ECU03_0680	51.71	78.83	71.91
ECU03_0690	177.44	163.2	168.2
ECU03_0700	92.8	69.79	63.42
ECU03_0710	2119.87	1391.9	1303.5
ECU03_0715	95.55	69.86	67.49
ECU03_0730	1450.3	871.38	880.53
ECU03_0750	277.74	210.52	217.65
ECU03_0760	219.39	166.8	185.38
ECU03_0770	94.8	142.4	179.47
ECU03_0780	97.39	94.96	86.64
ECU03_0790	135.89	107.69	105.62
ECU03_0800	180.53	127.78	128.03
ECU03_0810	76.84	61.92	78.24
ECU03_0830	108.01	251.47	270.15
ECU03_0840	367.19	271.06	228.01
ECU03_0850	295.44	197.33	192.15
ECU03_0860	60.68	33.06	26.54
ECU03_0870	77.47	84.82	75.67
ECU03_0880	92.22	111.19	116.06
ECU03_0890	33.26	49.96	42.55
ECU03_0900	179.69	187.32	186.69
ECU03_0910	71.02	72.95	68.73
ECU03_0920	25.53	28.21	27.66
ECU03_0930	315.46	398.11	401.42
ECU03_0940	254.28	252.97	250.71
ECU03_0950	1903.61	1102.1	1047.81
ECU03_0960	180.12	137	114.31
ECU03_0970	73.21	65.87	64.01
ECU03_0980	41.17	45.24	48.81
ECU03_0990	84.38	165.68	164.86
ECU03_1000	39.86	56.02	58.25
ECU03_1010	567.95	390.36	388.6
ECU03_1020	131.9	100.78	87.35
ECU03_1030	97.47	74.69	74.47
ECU03_1040	480.07	423.35	378.11
ECU03_1050	245.21	201.85	207.41
ECU03_1060	842.66	500.23	472.92
ECU03_1070	217.72	156.05	147.21
ECU03_1080	243.63	205.6	190.47
ECU03_1090	100.26	94.01	94.03
ECU03_1095	3	2.39	4.49
ECU03_1100	56.8	90.42	93.21
ECU03_1110	31.58	24.25	23.89
ECU03_1120	160.43	207.03	184.27
ECU03_1130	74.68	108.38	106.97
ECU03_1140	131.74	191.79	167.91
ECU03_1150	1465.95	1026.42	969.97
ECU03_1160	274.74	288.49	278.51
ECU03_1170	249.15	265.11	297.7
ECU03_1175	37.88	96.49	119.02
ECU03_1180	36.39	56.3	52.37
ECU03_1190	1082.46	684.3	678.96
ECU03_1200	69.22	51.02	59.74
ECU03_1220	947.74	578.35	547.38
ECU03_1230	90.88	68.49	58.67
ECU03_1240	36.51	31.29	28.78
ECU03_1250	164.52	147.57	139.63
ECU03_1260	958.9	955.72	895.6
ECU03_1270	180.73	178.27	164.85
ECU03_1280	75.67	68.56	70.44
ECU03_1290	141.15	341.79	358.66
ECU03_1300	89.89	73.05	78.49
ECU03_1305	5.92	4.71	2.95
ECU03_1310	32.27	27.95	23.33
ECU03_1320	59.45	45.4	51.61
ECU03_1330	350.78	381.45	397.51
ECU03_1340	36.39	31.93	31.97
ECU03_1350	177.56	196.23	196.41
ECU03_1360	81.22	67.34	77.3
ECU03_1370	215.61	203.43	204.26
ECU03_1380	50.67	42.75	47.14
ECU03_1390	29.02	33.98	28.9
ECU03_1395	264.37	369.09	381.28
ECU03_1400	58.26	43.27	41.52
ECU03_1410	143.86	175.51	189.3
ECU03_1420	58.42	93.2	94.65
ECU03_1430	470.04	441.33	421.49
ECU03_1440	107	101.65	103.59
ECU03_1450	92.39	75.13	72.14
ECU03_1460	3364.22	4001.57	3647.08
ECU03_1470	42.5	30.53	34.12
ECU03_1480	80.99	52.21	59.6
ECU03_1490	2838.08	1714.71	1600.23
ECU03_1500	61.37	83.39	87.64
ECU03_1505	209.41	716.81	869.28
ECU03_1510	54.12	162.73	191.04
ECU03_1520	37.8	64.47	69.36
ECU03_1530	74.16	71.77	73.96
ECU03_1535	259.18	500.07	508.37
ECU03_1540	204.48	172.74	184.88
ECU03_1550	307.43	226.27	225.29
ECU03_1560	224.3	215.59	233.91
ECU03_1570	997.78	845.43	778.68
ECU03_1580	285.61	235.54	226.99
ECU03_1590	48.99	51.96	53.09
ECU03_1600	103.85	107.42	88.55
ECU03_1610	184.63	324.53	362.65
ECU03_1620	10.44	10.93	11.37
ECU04_0120	186.4	133.92	137.16
ECU04_0130	299.75	446.87	497.64
ECU04_0140	1536.8	977.8	1067.19
ECU04_0150	71.19	61.91	56.16
ECU04_0155	64.23	62.63	59.44
ECU04_0160	132.25	116.79	116.14
ECU04_0165	47.65	68.91	62.57
ECU04_0170	829.08	1434.67	1421.01
ECU04_0180	298.37	223.18	253.07
ECU04_0190	48.1	40.07	42.4
ECU04_0195	2.92	3.1	2.91
ECU04_0200	10.69	14.18	14.05
ECU04_0210	87.64	77.39	73.85
ECU04_0230	17.11	9.47	10.72
ECU04_0240	28.81	23.4	22.68
ECU04_0250	71.22	62.03	65.01
ECU04_0260	76.48	109.07	105.82
ECU04_0270	396.18	354.76	337.73
ECU04_0280	39.47	38.31	35.68
ECU04_0290	15.8	16.51	12.88
ECU04_0300	203.42	212.71	205.15
ECU04_0310	279.25	238.84	245.22
ECU04_0320	84.74	93.92	81.47
ECU04_0330	1708.68	1059.85	952.18
ECU04_0340	115.95	106.54	99.59
ECU04_0350	160.25	146.84	139.88
ECU04_0360	123.99	98.38	82.01
ECU04_0370	50.36	37.86	35.18
ECU04_0380	15.99	27.07	26.85
ECU04_0400	113.58	126.75	133.61
ECU04_0410	46.04	47.01	45.12
ECU04_0415	159.62	145.19	136.21
ECU04_0420	340.75	392.43	375.99
ECU04_0430	144.41	118.43	122.63
ECU04_0440	35.26	30.91	31.24
ECU04_0450	1300.8	827.02	809.96
ECU04_0455	23.15	17.44	21.54
ECU04_0460	90.35	87.93	92.19
ECU04_0470	149.57	144.16	132.19
ECU04_0480	178.58	146.08	154.94
ECU04_0485	9.93	12.68	13.62
ECU04_0490	71.13	79.31	79.72
ECU04_0500	97.16	87.79	101.48
ECU04_0510	433.49	381.28	354.9
ECU04_0520	153.27	128.28	136.59
ECU04_0530	187.38	174.64	161.45
ECU04_0540	72.61	72.87	75.42
ECU04_0550	50.56	37.62	40.62
ECU04_0560	113.51	70.57	72.77
ECU04_0570	130.7	104.05	100.59
ECU04_0575	231.8	153.89	130.64
ECU04_0580	865.57	747.39	770.42
ECU04_0590	206.63	167.54	166.62
ECU04_0600	315.94	286.56	249.18
ECU04_0610	53.71	67.81	86.9
ECU04_0620	82.07	80.41	89.59
ECU04_0630	197.46	271.67	308.94
ECU04_0640	1619.47	813.05	857.11
ECU04_0650	149.02	145.01	129.89
ECU04_0660	37.12	51.87	54.57
ECU04_0670	38.14	39.02	34.7
ECU04_0680	60.52	155.58	154.69
ECU04_0690	34.65	56.76	56.35
ECU04_0700	115.73	94.86	97.82
ECU04_0710	151.07	236.54	249.34
ECU04_0715	121.19	377.58	432.22
ECU04_0720	316.62	578.2	591.1
ECU04_0725	159.88	149.12	175.6
ECU04_0730	139.75	130.75	120.94
ECU04_0740	1287.96	709.32	658.16
ECU04_0750	368.98	285.67	289.82
ECU04_0760	65.88	65.96	58.4
ECU04_0770	54.92	53.52	54.41
ECU04_0780	427.14	350.15	378.67
ECU04_0790	233.74	237.79	249.07
ECU04_0800	962.2	868.14	816.12
ECU04_0810	90.38	54.4	48.89
ECU04_0820	251.01	172.66	159.7
ECU04_0830	46.01	33.28	31.79
ECU04_0840	19.29	17.93	18.29
ECU04_0850	135.98	104.68	96.7
ECU04_0860	254.96	195.73	181.61
ECU04_0870	35.21	31.07	31.39
ECU04_0880	28.89	29.2	28.56
ECU04_0890	128.47	117.62	108.2
ECU04_0900	189.63	160.35	154.38
ECU04_0910	68.22	73.88	65.83
ECU04_0915	1.76	6.29	7.88
ECU04_0920	527.44	438.49	421.13
ECU04_0925	36.75	22.78	21.08
ECU04_0930	113.43	82.98	75.06
ECU04_0940	374.82	423.9	394.19
ECU04_0950	283.48	256.9	207.43
ECU04_0960	135.38	122.91	109.81
ECU04_0970	24.97	79.05	73.55
ECU04_0980	298.91	343.55	340.49
ECU04_0990	160.35	136.95	145.47
ECU04_1000	353.99	394.37	355.86
ECU04_1010	237.8	155.69	142.8
ECU04_1015	804.18	415.93	401.51
ECU04_1020	857.03	584.05	587.01
ECU04_1030	245.62	171.45	167.42
ECU04_1040	151.55	132.52	132.42
ECU04_1050	268.18	262.49	245.99
ECU04_1060	115.06	149.81	164.09
ECU04_1070	51.76	38.8	36.29
ECU04_1080	152.85	321.96	321.46
ECU04_1090	342.72	315.95	287.26
ECU04_1100	7208.68	4412.06	4410.56
ECU04_1110	23.83	27.26	24.09
ECU04_1120	45.98	30.12	38.03
ECU04_1130	157.75	184.47	186.03
ECU04_1140	258.26	194.98	201.66
ECU04_1150	621.06	328.45	333.47
ECU04_1160	33.02	66.65	77.42
ECU04_1170	219.3	125.41	145.67
ECU04_1180	133.37	82.33	90.39
ECU04_1190	913.41	655.04	704.38
ECU04_1200	169.78	125.69	125.78
ECU04_1210	77.27	105.55	112.41
ECU04_1220	88.21	55.8	66.55
ECU04_1230	81.97	66.87	56.71
ECU04_1240	347.04	311.64	302.58
ECU04_1250	79.7	69.05	69.09
ECU04_1260	87.07	76.49	78.59
ECU04_1270	15.11	12.03	13.6
ECU04_1280	191.66	145.74	145.49
ECU04_1290	90.5	94.83	94.11
ECU04_1300	198.03	150.88	146.67
ECU04_1310	1822.29	862.81	836.84
ECU04_1320	272.51	141.01	146.56
ECU04_1330	81.29	60.46	59.73
ECU04_1340	123.61	100.19	96.57
ECU04_1350	67.49	47.78	41.76
ECU04_1355	1287.23	744.02	741.93
ECU04_1357	117.8	88.65	92.15
ECU04_1360	69.05	50.65	51.81
ECU04_1370	75.78	51.23	56.48
ECU04_1380	2050.38	1365.34	1329.34
ECU04_1390	43.49	43.19	35.89
ECU04_1400	77.28	60.22	56.03
ECU04_1405	1.97	0.78	2.95
ECU04_1410	54.1	124.78	140.42
ECU04_1415	8	10.34	8.97
ECU04_1420	203.42	178.17	163.6
ECU04_1422	197.1	301.43	320.83
ECU04_1425	110.09	113.02	120.47
ECU04_1430	60.86	69.93	72.11
ECU04_1435	68.64	86.38	85.04
ECU04_1440	125.25	72.84	76.84
ECU04_1450	107.95	72.05	73.42
ECU04_1460	30.18	21.63	23.6
ECU04_1470	109.94	100.64	102.15
ECU04_1480	227.84	534.83	536.24
ECU04_1490	127.21	131.22	142.17
ECU04_1500	85.83	64.67	70.19
ECU04_1510	237.62	178.62	176.21
ECU04_1520	50.2	26.03	31.7
ECU04_1530	97.7	79.57	70.92
ECU04_1540	209.15	231.96	211.06
ECU04_1550	125.89	81.81	85.21
ECU04_1560	1297.51	1007.21	933.91
ECU04_1570	408	245.41	258.04
ECU04_1580	77.33	50.82	45.38
ECU04_1590	101.25	144.85	163.82
ECU04_1600	57.78	62.4	61.93
ECU04_1605	337.07	214.97	195.12
ECU04_1610	214.37	184.01	187.34
ECU04_1620	202.69	316.66	311.99
ECU04_1625	304.84	252.97	268.93
ECU04_1630	80.46	51.33	68.05
ECU05_0060	55.8	48.62	45.97
ECU05_0070	27.88	23.04	22.19
ECU05_0080	51.53	66.6	63.85
ECU05_0085	57.23	157.28	167.42
ECU05_0087	50.31	176.92	153.55
ECU05_0090	517.92	568.8	599.69
ECU05_0100	55.77	45.88	48.48
ECU05_0110	128.69	262.61	325.77
ECU05_0120	66.99	51.72	52.94
ECU05_0140	964.6	1066.5	1041.26
ECU05_0150	4356.38	2857.27	2935.79
ECU05_0160	62.18	59.5	65
ECU05_0180	105.17	77.21	91.19
ECU05_0185	259.94	224.79	207.13
ECU05_0190	70.15	54.46	57.64
ECU05_0200	155.63	222.81	276.36
ECU05_0210	206.98	761.83	905.24
ECU05_0220	116.17	82.47	84.46
ECU05_0230	12.6	13.11	7.3
ECU05_0240	60.79	46.27	44.18
ECU05_0250	2784.1	1678.61	1463.88
ECU05_0260	209.83	366.28	425.42
ECU05_0270	235.31	240.93	243.06
ECU05_0275	131.81	112.42	108.79
ECU05_0280	285.72	222.34	241.92
ECU05_0290	360.78	379.6	362.74
ECU05_0300	23.65	23.03	24.18
ECU05_0310	260.28	204.34	188.37
ECU05_0320	49.83	91.81	92.55
ECU05_0330	30.8	30.52	31.75
ECU05_0340	141.65	253.62	269.39
ECU05_0350	145.01	124.78	127.73
ECU05_0360	188.44	115.18	111.76
ECU05_0370	427.64	293.24	277.46
ECU05_0380	72.89	56.98	51.08
ECU05_0390	87.03	75.94	68.14
ECU05_0400	76.88	73.02	66.62
ECU05_0405	288.25	321.13	285.44
ECU05_0420	27.01	18.58	21.45
ECU05_0430	131.69	82.84	83.01
ECU05_0435	203.82	165.51	143.82
ECU05_0440	166.77	134.68	128.22
ECU05_0450	72.84	146.44	170.33
ECU05_0460	72.33	126.4	151.36
ECU05_0465	45.01	67.59	64.93
ECU05_0470	529.92	437.22	426.53
ECU05_0480	112.71	94.22	98.95
ECU05_0490	17.19	24.67	29.61
ECU05_0495	476.65	492.18	478.33
ECU05_0500	285.08	230.86	238.84
ECU05_0510	280.8	236.28	218.32
ECU05_0520	110.69	111.58	99.79
ECU05_0530	95	113.06	106.53
ECU05_0540	46.6	48.13	43.86
ECU05_0550	75.73	63.44	57.06
ECU05_0560	326.11	268.32	253.65
ECU05_0570	84.34	77.43	84.62
ECU05_0580	188.93	148.23	132.98
ECU05_0590	117.1	494.36	560.24
ECU05_0595	10.4	13.81	15.57
ECU05_0600	1524.38	1197.95	1155.14
ECU05_0610	70.78	88.11	84.77
ECU05_0620	180.99	162.55	146
ECU05_0630	231.43	187.35	190.83
ECU05_0640	241.81	187.67	163.2
ECU05_0650	420.56	807.14	884
ECU05_0660	75.9	62.95	59.3
ECU05_0670	1637.95	1109.6	994.66
ECU05_0680	81.29	66.21	62
ECU05_0690	120.37	108.16	104.26
ECU05_0700	73.52	60.82	64.49
ECU05_0710	180.08	298.93	322.55
ECU05_0720	65.78	75.23	74.81
ECU05_0730	35.23	61.99	67.72
ECU05_0740	130.1	156.25	167.47
ECU05_0750	96.16	59.36	53.54
ECU05_0760	54.24	50.9	48.64
ECU05_0770	178.32	171.67	151.55
ECU05_0780	124.72	103.55	102.61
ECU05_0785	18.36	15.8	19.05
ECU05_0790	40.42	38.42	37.57
ECU05_0800	237.12	211.34	197.65
ECU05_0810	118.71	127.21	117.6
ECU05_0820	104.62	114.27	115.72
ECU05_0830	93.26	105.29	114.78
ECU05_0840	118.79	198.01	204.17
ECU05_0850	64.56	61.33	67.09
ECU05_0860	237.93	244.39	255.54
ECU05_0870	148.52	98.88	92.53
ECU05_0880	177.67	188.44	186.06
ECU05_0883	9.86	16.48	17.7
ECU05_0885	413.07	302.42	277.81
ECU05_0890	118.92	109.22	104.26
ECU05_0900	1728.68	1229.02	1078.83
ECU05_0920	1491.71	883.86	805.97
ECU05_0930	10.47	19.63	17.23
ECU05_0940	130.67	85.61	84.72
ECU05_0950	113.08	110.66	99.58
ECU05_0960	154.78	120.65	107.4
ECU05_0970	36.52	30.62	31.68
ECU05_0980	43.95	41.68	44.28
ECU05_0990	24.9	24.61	23.14
ECU05_1000	48.55	48.16	42.94
ECU05_1010	279.44	216.16	211.66
ECU05_1020	145.47	103.92	104.57
ECU05_1030	418.73	293.66	284.88
ECU05_1040	1099.16	887.11	881.02
ECU05_1050	58.99	68.13	65.2
ECU05_1060	122.41	83.35	75.81
ECU05_1070	130.33	119.66	110
ECU05_1075	96.23	79.65	73.01
ECU05_1080	544.57	582.33	559.23
ECU05_1090	104.95	91.28	90.38
ECU05_1100	103.42	106.49	104.61
ECU05_1110	47.34	55.19	49.64
ECU05_1130	115.71	103.51	101.92
ECU05_1140	57.06	43.58	40.21
ECU05_1150	53.32	40.97	39.22
ECU05_1160	140.55	212.03	199.26
ECU05_1165	461	563.38	504.08
ECU05_1170	467.3	335.18	337.18
ECU05_1180	1332.97	1539.61	1403.53
ECU05_1190	131.44	131.38	138.86
ECU05_1200	179.5	273.62	267.66
ECU05_1210	61.65	85.65	101.85
ECU05_1220	39.06	84.55	99.4
ECU05_1230	212.84	166.73	161.65
ECU05_1240	80.78	125.11	130.51
ECU05_1250	95.65	165.76	176.46
ECU05_1260	446.23	433.75	417.16
ECU05_1270	76.57	83.58	86.69
ECU05_1280	148.96	124.51	112.93
ECU05_1290	40.22	51	43.85
ECU05_1300	45.46	49.93	45.93
ECU05_1310	558.96	453.9	442.23
ECU05_1320	157.05	131.79	113.83
ECU05_1330	368.68	244.96	266.3
ECU05_1340	466.29	405.72	412.24
ECU05_1350	70.26	40.46	37.38
ECU05_1355	6.1	5.34	3.65
ECU05_1360	107.85	116.84	121.45
ECU05_1370	39.43	39.79	43.92
ECU05_1380	185.09	157.24	155.24
ECU05_1390	37.32	53.66	60.18
ECU05_1400	431.59	444.74	410.55
ECU05_1410	80.25	76.51	84.87
ECU05_1420	37.03	39.39	44.31
ECU05_1430	171.15	130.42	143.95
ECU05_1440	1266.64	879.63	884.75
ECU05_1450	139.47	100.9	106.41
ECU05_1460	50.29	43.95	48.16
ECU05_1470	76.37	51.46	50.47
ECU05_1480	132.08	103.76	95.21
ECU05_1490	1141.12	524.05	463.66
ECU05_1495	60.6	27.64	38.26
ECU05_1500	186.3	127.68	130.65
ECU05_1510	126.47	98.17	89.96
ECU05_1520	536.33	355.7	350.18
ECU05_1530	100.89	88.71	74.5
ECU05_1540	395.59	490.21	478.52
ECU05_1550	2374.63	1815.72	1733.09
ECU06_0080	54.63	58.32	54.72
ECU06_0090	14.62	16.11	16.85
ECU06_0100	22.43	16.25	14.25
ECU06_0110	40.04	29.18	34.63
ECU06_0120	217.88	199.14	194.14
ECU06_0130	63.26	46.99	39.83
ECU06_0140	84.08	63.36	65.13
ECU06_0150	50.27	43.79	45.08
ECU06_0155	256.29	202.34	193.56
ECU06_0157	270.78	205.16	206.12
ECU06_0160	173.17	122.5	126.16
ECU06_0170	73.07	56.15	62.49
ECU06_0175	186.15	148.2	177.08
ECU06_0180	177.72	153.83	139.39
ECU06_0185	73.04	83.52	70.72
ECU06_0190	121.32	139.83	136.77
ECU06_0200	61.99	55.29	58.12
ECU06_0210	589.72	447.86	395.01
ECU06_0220	84.65	80.42	81.52
ECU06_0240	606.54	2671.76	2938.79
ECU06_0250	659.76	2521.93	2683.03
ECU06_0260	200.58	197.34	201.71
ECU06_0270	138.32	141.38	130.55
ECU06_0280	306.23	225.44	224.14
ECU06_0290	138.77	109.43	118.28
ECU06_0300	76.59	171.99	181.71
ECU06_0310	105.55	101.07	94.15
ECU06_0320	211.96	116.94	96.37
ECU06_0330	248.69	137.67	119.04
ECU06_0340	167.27	122.97	120.97
ECU06_0350	105.27	86.77	86.87
ECU06_0360	415.42	322.64	283.36
ECU06_0380	21.82	42.57	44.58
ECU06_0390	71.2	75.26	76.71
ECU06_0400	158.59	155.87	146.3
ECU06_0405	6.08	8.88	13.65
ECU06_0410	87.52	78.33	66.46
ECU06_0415	80.86	48.07	39.52
ECU06_0420	278.8	216.21	208.49
ECU06_0430	164.94	104.44	114.12
ECU06_0435	87.03	116.32	111.24
ECU06_0440	44.29	40.11	39.98
ECU06_0450	141.17	126.62	125.52
ECU06_0460	22.56	21.03	25.64
ECU06_0470	199.49	160.44	153.84
ECU06_0480	86.02	60.11	54.16
ECU06_0490	42.85	27.58	31.05
ECU06_0500	41.54	65.78	72.12
ECU06_0510	531.51	351.91	322.77
ECU06_0520	109.77	84.37	80.57
ECU06_0530	85.85	126.83	138.45
ECU06_0540	11.47	12.76	13.47
ECU06_0550	249.42	208.12	207.31
ECU06_0560	141.5	144.12	147.79
ECU06_0570	101.17	175.96	186.73
ECU06_0575	655.41	2178.73	2276.28
ECU06_0580	203.7	890.78	1173.63
ECU06_0590	117.93	100.4	95.68
ECU06_0600	316.93	306.51	281.05
ECU06_0605	157.37	138.46	122.76
ECU06_0610	101.77	84.03	79.4
ECU06_0620	274.17	243.76	243.85
ECU06_0630	54.03	85.26	86.96
ECU06_0640	277.48	878.8	912.61
ECU06_0650	699	402.17	362.08
ECU06_0660	85.08	109	105.98
ECU06_0670	230.14	867.69	1106.42
ECU06_0680	259.97	233.17	234.56
ECU06_0700	159.94	138.17	145.78
ECU06_0710	36.13	50.88	69.33
ECU06_0720	70.52	94.56	99
ECU06_0730	1406.88	1113.29	1241.43
ECU06_0735	54.99	54.05	59.82
ECU06_0750	907.74	580.93	546.5
ECU06_0760	224.8	165.83	148.21
ECU06_0770	62.45	178.99	187.95
ECU06_0780	125.37	98.68	96.53
ECU06_0790	306.34	223.61	207.87
ECU06_0800	214.06	223.39	205.02
ECU06_0810	151.93	99.53	88.71
ECU06_0820	66.76	42.31	46.85
ECU06_0830	215.4	208.29	207.84
ECU06_0840	119.19	105.19	96.22
ECU06_0850	72.78	62.75	66.9
ECU06_0860	362.98	321.78	298.44
ECU06_0870	316.48	303.36	320.85
ECU06_0880	85.83	98.51	89.26
ECU06_0890	125.54	84.7	76.07
ECU06_0905	29.99	50.93	73.28
ECU06_0910	44.12	55.69	53.77
ECU06_0920	19.32	18.59	18.49
ECU06_0930	136.4	147.04	153.9
ECU06_0935	824.27	685.64	646.68
ECU06_0940	206.41	166.91	164.45
ECU06_0950	64.24	107.73	119.79
ECU06_0960	201.94	194.83	212.28
ECU06_0970	60.49	36.66	33.73
ECU06_0980	76.35	50.62	54.84
ECU06_0990	952.26	567.13	523.12
ECU06_1000	37.53	44.61	41.79
ECU06_1010	101.24	95.37	90.07
ECU06_1020	143.19	135.01	127.84
ECU06_1030	69.93	70.58	69.27
ECU06_1040	21.9	23.57	21.73
ECU06_1050	127.18	102.24	99.95
ECU06_1060	137.35	69.65	85.51
ECU06_1070	32.24	21.01	20.59
ECU06_1090	159.09	329.11	367.31
ECU06_1110	2042.47	991.72	925.79
ECU06_1120	1591.59	909.05	805.92
ECU06_1130	160.43	114.56	106.19
ECU06_1135	2079.24	1332.97	1225.73
ECU06_1140	201.91	116.97	107.68
ECU06_1150	172.69	114.98	125.38
ECU06_1160	46.49	48.62	57.13
ECU06_1170	114.42	84.03	83.02
ECU06_1180	571.17	544.43	528.35
ECU06_1190	118.97	79.44	86.73
ECU06_1200	53.29	93.09	117.09
ECU06_1210	29.13	72.84	66.66
ECU06_1215	114.67	90.71	87.22
ECU06_1220	178.53	166.46	161.31
ECU06_1230	101.02	69.89	64.07
ECU06_1240	81.69	52.62	55.95
ECU06_1250	155.98	125.69	126.48
ECU06_1255	64.08	43.17	51.63
ECU06_1260	134.09	87.26	92.77
ECU06_1270	1242.01	871.78	809.59
ECU06_1280	256.74	256.09	252.23
ECU06_1290	122.83	132.2	147.66
ECU06_1295	8.24	4.28	8.57
ECU06_1300	110.33	66.73	76.63
ECU06_1310	57.82	64.67	77.79
ECU06_1320	13.05	8.39	7.3
ECU06_1330	93.41	71.56	64.16
ECU06_1340	172.75	143.39	148.99
ECU06_1350	497.61	315.76	277.94
ECU06_1360	41.53	35.97	36.54
ECU06_1370	145.97	109	110.16
ECU06_1380	72.64	207.49	214.15
ECU06_1390	139.5	109.67	107.52
ECU06_1400	180.04	119.94	109.58
ECU06_1405	378.59	224.52	218.59
ECU06_1410	28.49	21.49	25.29
ECU06_1430	58.27	52.35	55.16
ECU06_1440	171.08	119.48	112.07
ECU06_1445	1888.51	1056.16	1037.96
ECU06_1450	201.56	202.96	210.07
ECU06_1460	63.07	116.65	128.74
ECU06_1470	69.93	110.8	119.83
ECU06_1480	52.47	52.56	56.61
ECU06_1490	51.92	47.61	42.17
ECU06_1500	196.07	286.38	296.66
ECU06_1510	109.21	92.81	90.05
ECU06_1520	162.55	184.44	189.15
ECU06_1530	731.66	378.21	375.92
ECU06_1540	44.09	92.17	102.23
ECU06_1550	295.69	192.35	192.3
ECU06_1560	57.19	52.95	50.25
ECU06_1570	271.5	203.92	217.02
ECU06_1575	15.99	42.97	31.41
ECU06_1580	74.15	253.07	266.33
ECU06_1590	386.37	522.94	535.64
ECU06_1600	16.19	18.23	23.85
ECU06_1610	40.32	32.07	30.23
ECU06_1620	14.24	10.18	11.04
ECU07_0070	5.37	4.11	4.7
ECU07_0080	203.12	157.21	160.76
ECU07_0090	60.18	46.52	46.09
ECU07_0100	94.67	71.6	60.41
ECU07_0110	2678.9	1474.57	1360.18
ECU07_0120	47.43	32.55	40.63
ECU07_0130	702.96	498.82	455.6
ECU07_0140	37.52	31.32	31.26
ECU07_0150	92.54	51.92	44.41
ECU07_0160	152.82	116.71	105.95
ECU07_0170	43.09	74.91	96.88
ECU07_0180	56.28	56.03	62.84
ECU07_0190	245.59	283.83	298.72
ECU07_0200	58.45	49.94	55.47
ECU07_0210	382.15	290.18	278.43
ECU07_0220	65.39	45	43.64
ECU07_0230	28.36	25.16	22.27
ECU07_0235	14.99	7.96	5.98
ECU07_0240	266.56	133.99	145.01
ECU07_0250	181.91	269.44	298.07
ECU07_0260	51.9	64.42	65.72
ECU07_0270	27.64	38.39	38.93
ECU07_0280	86.74	75.37	82.65
ECU07_0290	1061.91	1298.44	1373.07
ECU07_0300	340.6	298.06	315.92
ECU07_0310	110.55	108.36	108.12
ECU07_0320	61.52	59.33	59.4
ECU07_0330	273.28	230.86	265.92
ECU07_0340	35.05	29.79	30.52
ECU07_0350	44.12	36.89	37.6
ECU07_0360	147.1	149.42	145.94
ECU07_0370	38.08	45.35	52.39
ECU07_0380	60.59	53.18	52.54
ECU07_0390	55.19	53.46	53.86
ECU07_0400	733.78	2727.32	3013.21
ECU07_0410	310.4	353.05	347.91
ECU07_0420	118.19	186.85	220.36
ECU07_0430	98.46	127.06	112.27
ECU07_0440	42.6	51.11	52.05
ECU07_0450	67.51	67.58	65.24
ECU07_0455	190.2	166.81	145.77
ECU07_0460	294.01	201.87	224.26
ECU07_0470	87.4	60.11	79.58
ECU07_0480	120.38	126.73	146.64
ECU07_0490	42.36	31.22	28.96
ECU07_0500	43.54	165.51	181.94
ECU07_0510	53.76	66.94	73.81
ECU07_0520	144.38	91.29	106.13
ECU07_0530	2305.24	1848.39	1865.55
ECU07_0540	71.87	47.33	47.53
ECU07_0550	130.86	101.44	93.28
ECU07_0560	70.33	68.36	62.4
ECU07_0570	66.26	69.02	69.83
ECU07_0580	62.4	75.34	78.82
ECU07_0590	205.75	263.74	286.14
ECU07_0600	44.44	34.05	40.07
ECU07_0620	347.34	279	261.28
ECU07_0630	83.83	72.28	70.45
ECU07_0640	87.29	60.98	62.9
ECU07_0650	372.25	346.3	350.91
ECU07_0660	394.98	333.36	341.88
ECU07_0670	147.8	123.89	133.08
ECU07_0680	227.48	192.67	173.5
ECU07_0690	65.61	50.06	49.09
ECU07_0700	240.97	332.44	335.31
ECU07_0710	133.49	115.6	125
ECU07_0720	201.12	165.11	158.18
ECU07_0730	87.4	74.54	66.37
ECU07_0740	467.83	1339.12	1052.65
ECU07_0750	375.1	337.51	300.3
ECU07_0760	555.59	325.81	420.92
ECU07_0770	76.61	69.41	80.09
ECU07_0780	36.16	24.95	23.45
ECU07_0790	143.44	122.18	121.5
ECU07_0800	200.76	178.92	202.12
ECU07_0810	100.49	96.55	112.24
ECU07_0820	1649.57	1021.19	1033.67
ECU07_0830	70.11	54.84	51.28
ECU07_0840	158.8	96.75	93.15
ECU07_0850	40.78	29.86	31.98
ECU07_0860	143.67	230.9	223.67
ECU07_0865	59.68	47.74	42.9
ECU07_0870	227.53	175	162.81
ECU07_0880	24.44	19.9	20.46
ECU07_0885	5.33	8.49	3.99
ECU07_0890	53.1	52.61	51.58
ECU07_0900	117.5	156.42	170.33
ECU07_0910	88.04	71.49	75.17
ECU07_0920	221.51	662.61	762.17
ECU07_0930	1813.17	902.7	902.68
ECU07_0940	101.26	88.69	100.78
ECU07_0950	312.36	222.54	238.03
ECU07_0960	196.87	189.66	184.95
ECU07_0965	235.09	221.06	207.29
ECU07_0970	449.63	370.86	384.65
ECU07_0980	36.81	32.6	36.72
ECU07_0985	48.5	33.01	36.28
ECU07_0990	97.7	151.9	179.64
ECU07_1000	84.02	225.6	259.95
ECU07_1005	2173.38	1620.97	1618.82
ECU07_1010	272.77	204.92	174.41
ECU07_1020	53.89	60.1	54.56
ECU07_1030	28.68	86.01	97.54
ECU07_1040	645.56	555.62	548.78
ECU07_1050	132.64	117.29	110.67
ECU07_1060	47.11	62.38	56.38
ECU07_1070	47.43	65.04	70.56
ECU07_1080	228.27	398.63	363.64
ECU07_1090	256.34	501.71	538.67
ECU07_1100	125.66	109.23	118.39
ECU07_1110	125.84	140.89	130.83
ECU07_1120	36.01	30.57	30.69
ECU07_1130	173.18	156.82	136.98
ECU07_1140	35.56	29.39	27.48
ECU07_1150	63.41	50.98	52.44
ECU07_1160	126.56	79.68	104.38
ECU07_1170	88.9	98.11	98.76
ECU07_1180	429.91	368.59	325.1
ECU07_1190	1382.61	1046.62	1170.78
ECU07_1200	152.18	104.81	93.61
ECU07_1210	421.99	391.92	382.35
ECU07_1220	101.2	94.25	97.3
ECU07_1230	331.97	296.63	281.07
ECU07_1240	30.37	19.82	32.26
ECU07_1250	432.24	493.64	496.4
ECU07_1260	47.09	149.74	156.35
ECU07_1270	36.62	41.97	42.2
ECU07_1280	719.01	912.35	973.96
ECU07_1290	87.75	89.97	85.67
ECU07_1300	486.75	371.22	376.61
ECU07_1310	116.24	91.7	91.32
ECU07_1320	347.8	241.77	214.08
ECU07_1330	246.61	191.79	177.94
ECU07_1340	279.07	211.29	201.55
ECU07_1350	579.91	569.61	548.6
ECU07_1360	31.01	64.4	67.85
ECU07_1370	185.02	228.8	221.3
ECU07_1380	1662.68	1133.57	1029.24
ECU07_1390	106.65	100.6	104.71
ECU07_1410	2498.74	1424.03	1310.72
ECU07_1420	721.15	618.41	625
ECU07_1430	317.16	224.13	204.07
ECU07_1440	77.63	95.44	85.13
ECU07_1450	204.79	150.84	130.28
ECU07_1460	2564.95	1651.64	1523.72
ECU07_1470	88.36	145.7	140.65
ECU07_1475	8.11	5.65	15.17
ECU07_1480	132.48	142.73	148.26
ECU07_1485	0.99	1.57	2.95
ECU07_1490	68.7	87.7	71.95
ECU07_1495	2.44	1.46	2.74
ECU07_1500	42.05	40.44	36.99
ECU07_1523	11.82	12.61	13.26
ECU07_1525	57.97	47.74	44.87
ECU07_1530	94.55	172.1	183.21
ECU07_1550	162.04	558.09	606.77
ECU07_1560	38.46	69.06	77.6
ECU07_1570	291.27	230.99	225.5
ECU07_1580	29.44	23.25	26.59
ECU07_1590	56.34	70.71	72.66
ECU07_1600	238.66	691.66	887.37
ECU07_1610	42.72	33.28	33.59
ECU07_1620	278.52	237.01	241.87
ECU07_1630	59.92	55.96	58.2
ECU07_1640	274.71	273.34	282
ECU07_1650	105.77	98.47	90.67
ECU07_1660	147.11	103.51	105.12
ECU07_1670	57.08	43.66	39.66
ECU07_1680	194.02	142.39	141.6
ECU07_1690	101.4	91.46	88.75
ECU07_1700	1795.11	1119.69	1024.38
ECU07_1710	48.63	63.24	63.55
ECU07_1720	71.03	60.27	57.57
ECU07_1730	65.48	58.23	61.26
ECU07_1740	237.62	217.91	207.58
ECU07_1750	93.03	64.64	65.81
ECU07_1760	205.32	137.52	122.81
ECU07_1770	117.51	72.65	91.3
ECU07_1780	31.8	20.79	15.29
ECU07_1790	26.3	19.71	17.6
ECU07_1800	13.45	11.91	9.88
ECU07_1805	86.05	57.71	59.69
ECU07_1810	114.48	81.42	79.96
ECU07_1820	1640.01	1200.52	1093.16
ECU07_1830	466.94	353.98	341.75
ECU07_1840	442.46	388.2	361.82
ECU07_1850	99.26	103.36	96.25
ECU07_1860	239.4	188.78	168.07
ECU07_1870	54.78	68.63	67.94
ECU07_1880	50.75	43.43	44.52
ECU07_1890	50	65.45	62.11
ECU08_0060	57.24	68.5	59.95
ECU08_0070	1459.99	1371.57	1320.07
ECU08_0080	63.81	58.98	56.41
ECU08_0090	235.58	160.68	157.08
ECU08_0100	61.13	50.7	54.66
ECU08_0110	48.75	53.21	46.1
ECU08_0120	383.49	375.1	392.16
ECU08_0130	29.06	34.71	31.93
ECU08_0135	303.54	290.54	252.69
ECU08_0140	172.49	230.86	228.86
ECU08_0145	260.5	244.99	274.25
ECU08_0150	90.87	218.56	218.26
ECU08_0160	103.12	64.04	68.04
ECU08_0170	145.99	137.49	145.19
ECU08_0180	195.63	172.16	164.05
ECU08_0190	67.84	58.28	64.2
ECU08_0200	97.97	75.04	71.79
ECU08_0210	194.55	243.75	266.76
ECU08_0215	2	0.8	2.99
ECU08_0230	41.48	71.65	80.42
ECU08_0240	188.18	206.54	202.95
ECU08_0250	83.77	67.4	73.12
ECU08_0260	75.55	48.6	53.54
ECU08_0265	130.39	109.04	104.79
ECU08_0270	155.59	122.12	125.58
ECU08_0280	604.69	575.83	520.28
ECU08_0290	52.23	37.36	38.97
ECU08_0300	126.18	89.6	90.92
ECU08_0310	106.95	64.77	56.9
ECU08_0320	117.89	71.82	70.87
ECU08_0325	382.39	265.09	308.58
ECU08_0330	271.78	182.67	196.87
ECU08_0340	182.74	190.39	196.1
ECU08_0360	114.98	79.15	80.1
ECU08_0370	2533.98	1494.93	1477.89
ECU08_0380	178.86	141.41	161.44
ECU08_0390	509.03	309.61	310.27
ECU08_0400	54.49	45.41	51.75
ECU08_0410	3867.87	3666.04	3592.97
ECU08_0420	298.53	293.03	286.48
ECU08_0430	2404.72	1759.05	1751.22
ECU08_0440	172.22	165.96	161.91
ECU08_0450	108.17	92.48	87.41
ECU08_0460	91.45	77.13	73.97
ECU08_0470	2481.94	1382.32	1293.43
ECU08_0480	173.49	151.33	135.92
ECU08_0490	362.28	269.12	260.66
ECU08_0495	248.65	159.76	150.48
ECU08_0500	68.14	51.53	43.17
ECU08_0510	28.86	19.25	22.15
ECU08_0520	158.13	123.44	122.33
ECU08_0530	257.22	243.58	230.27
ECU08_0540	3414.49	2538.41	2590.11
ECU08_0545	102.85	99.55	105.44
ECU08_0550	406.45	383.58	383.25
ECU08_0555	13.05	12.52	17.53
ECU08_0560	39.87	109.3	129.75
ECU08_0570	22.66	22.68	22.18
ECU08_0575	1	2.39	7.48
ECU08_0580	337.58	259.3	245.87
ECU08_0590	109.67	81.02	80.85
ECU08_0610	115.56	95.94	89.76
ECU08_0620	73.29	69.3	63.44
ECU08_0630	19.23	10.84	13.87
ECU08_0640	35.11	33.33	29.71
ECU08_0650	64.38	65.06	59.62
ECU08_0655	40.98	48.94	42.62
ECU08_0660	39.46	40.57	37.01
ECU08_0665	32.53	29.82	19.18
ECU08_0670	169.69	139.66	126.99
ECU08_0680	397.98	448.68	414.08
ECU08_0690	44.65	43.96	40.13
ECU08_0700	264.88	280.29	284.79
ECU08_0710	111.36	88.7	91.2
ECU08_0720	135.94	279.24	330.35
ECU08_0730	269.93	822.17	924.73
ECU08_0740	195.51	253.68	263.37
ECU08_0750	73.14	71.73	63.56
ECU08_0760	32.13	28.39	28.07
ECU08_0765	298.17	224.75	175.61
ECU08_0770	32.07	31.24	30.71
ECU08_0780	139.08	128.3	134.75
ECU08_0790	180.95	221.27	238.99
ECU08_0800	391.82	457.79	382.87
ECU08_0810	160.31	221.01	213.71
ECU08_0830	2518.61	1535.89	1431.49
ECU08_0840	52.95	51.22	51.81
ECU08_0850	150.96	152.27	144.67
ECU08_0860	76.99	229.62	263.36
ECU08_0870	1937.12	1109.66	1040.66
ECU08_0880	59.22	41.31	34.69
ECU08_0890	56.18	54.84	55.08
ECU08_0900	215.62	139.28	137.8
ECU08_0910	223.79	157.49	159.31
ECU08_0920	229.54	230.74	209.96
ECU08_0930	169.76	146.99	140.59
ECU08_0935	4.93	14.13	16.23
ECU08_0937	2.57	10.23	11.54
ECU08_0940	164.76	112.07	106.57
ECU08_0950	81.73	188.84	150.59
ECU08_0960	10.41	17.96	15.57
ECU08_0970	88.59	119.15	120.67
ECU08_0980	289.86	198.78	183.21
ECU08_0985	93.06	74.08	78.1
ECU08_0990	251.17	230.1	213.52
ECU08_1000	33.83	39.15	36.21
ECU08_1010	205.25	189.49	189.92
ECU08_1020	361.33	327.39	318.88
ECU08_1030	38.18	43.87	37.07
ECU08_1040	839.83	497.76	446.72
ECU08_1050	414.32	287.37	304.79
ECU08_1060	2018.6	992.57	938.3
ECU08_1070	871.88	507.48	506.43
ECU08_1080	630.11	411.7	442.04
ECU08_1090	85.39	67.13	72.62
ECU08_1100	272.61	293.07	290.13
ECU08_1110	1863.39	1233.49	1140.04
ECU08_1120	40.12	43.22	40
ECU08_1130	71.7	106.33	101.23
ECU08_1140	47.06	57.72	64.95
ECU08_1150	120.59	110.92	109.25
ECU08_1165	99.69	94.25	105.35
ECU08_1170	104.14	87.76	98
ECU08_1180	117.44	92.19	91.57
ECU08_1190	229.65	217.59	200.05
ECU08_1200	28.48	47.44	50.65
ECU08_1210	184	562.36	626.3
ECU08_1220	968.81	732.52	761.24
ECU08_1230	87.44	121.63	139.33
ECU08_1240	30.94	24.31	24.17
ECU08_1250	230.68	236.39	225.61
ECU08_1260	32.14	29.04	32.55
ECU08_1280	29.89	29.67	19.79
ECU08_1290	136.11	130.27	120.51
ECU08_1300	182.74	491.22	532.9
ECU08_1320	216.15	239.22	211.59
ECU08_1330	101.23	112.87	106.96
ECU08_1340	64.01	77.18	72.14
ECU08_1350	87.13	87.53	98.21
ECU08_1370	89	99.54	110.76
ECU08_1380	205.38	494.78	513.56
ECU08_1390	123.62	504.21	550.46
ECU08_1400	110.47	86.39	91.04
ECU08_1410	38.69	53.75	69.52
ECU08_1420	86.87	81.35	77.88
ECU08_1425	73.77	45.18	41.68
ECU08_1430	108.76	87.23	90.27
ECU08_1440	160.9	157.79	149.09
ECU08_1445	23.2	14.4	19.42
ECU08_1450	82.88	72.2	77.67
ECU08_1470	81.04	150.59	149.88
ECU08_1480	24.81	61.05	62.97
ECU08_1490	103.52	278.68	277.3
ECU08_1500	35.54	56.5	68.63
ECU08_1510	436.69	266.36	268.97
ECU08_1520	60.99	57.87	69.5
ECU08_1530	197.54	162.36	162.97
ECU08_1540	307.08	210.17	190.72
ECU08_1550	2714.73	12059.3	11562.5
ECU08_1555	124.92	45.4	56.89
ECU08_1560	43.51	37.73	37.48
ECU08_1570	2259.2	1364.79	1282.56
ECU08_1580	385.36	362.69	394.07
ECU08_1590	34.48	33.65	30.66
ECU08_1600	106.4	96.72	90.08
ECU08_1610	48.51	36.66	40.86
ECU08_1620	49.16	41.55	44.77
ECU08_1630	180.92	148.04	162.8
ECU08_1640	429.21	349.58	357.01
ECU08_1650	71.14	57.05	53.5
ECU08_1660	168.74	92.55	80.69
ECU08_1670	659.42	396.97	383.87
ECU08_1680	89.27	107.56	122.15
ECU08_1690	119.75	98.28	118.46
ECU08_1700	92.97	156.98	176.79
ECU08_1710	79.69	54.81	54.32
ECU08_1720	76.17	211.75	243.82
ECU08_1730	160.33	373.78	453.93
ECU08_1740	145.07	90.02	98.61
ECU08_1750	20.5	14.35	15.66
ECU08_1760	55.49	59.12	54.29
ECU08_1770	122.28	96.73	92.54
ECU08_1780	1995.53	1099.79	996.69
ECU08_1790	79.55	81.13	82.67
ECU08_1810	1117.3	5445.29	5658.12
ECU08_1820	106.58	87.47	87.54
ECU08_1830	42.04	27.59	37.16
ECU08_1840	42.17	35.19	37.34
ECU08_1850	136.54	138.86	150.18
ECU08_1860	19.43	17	18.49
ECU08_1865	9.86	9.42	7.38
ECU08_1870	415.63	512.07	441.34
ECU08_1880	35.92	35.58	34.36
ECU08_1885	168.49	1017.8	765.6
ECU08_1890	40.86	68.04	72.91
ECU08_1900	56.25	46.82	41.06
ECU08_1910	693.86	432.94	417.86
ECU08_1915	24.65	58.08	76.71
ECU08_1920	132.71	131.18	133.91
ECU08_1930	917.92	1306.73	1379.33
ECU08_1950	160.9	260.31	283.46
ECU08_1960	175.28	192.55	215.16
ECU08_1970	431.24	497.92	512.05
ECU08_1980	51778	42882	37961.7
ECU08_1990	652.51	641.26	643.3
ECU08_2000	154.71	99.89	99.41
ECU08_2010	1542.32	902.4	898.21
ECU08_2020	173.96	467.75	564.85
ECU08_2030	20.94	50	58.74
ECU08_2040	92.33	114.95	110.39
ECU08_2050	108.44	94.34	97.77
ECU08_2060	13.9	9.69	8.16
ECU08_2070	18.14	12.95	10.43
ECU09_0020	50.98	27.87	30.62
ECU09_0030	122.12	91.28	94.12
ECU09_0040	747.35	446.23	430.41
ECU09_0050	603.41	370.13	371.09
ECU09_0060	103.91	97.48	94.84
ECU09_0070	148.55	137.08	130.97
ECU09_0080	8.97	18.69	13.43
ECU09_0090	66.19	56.12	56.96
ECU09_0100	177.24	139.18	147.25
ECU09_0110	47.84	51.49	54.37
ECU09_0120	27.45	33.92	33.22
ECU09_0130	511.74	498.11	507.73
ECU09_0140	135.7	111.71	109.95
ECU09_0150	58.37	50.36	51.35
ECU09_0160	191.17	178.82	177.03
ECU09_0170	203.36	229.56	219.33
ECU09_0180	107.02	119.93	117.86
ECU09_0190	69.4	81.43	97.28
ECU09_0200	56.85	110.19	135.14
ECU09_0210	55.74	39.87	42
ECU09_0220	11.68	6.29	7.8
ECU09_0230	74.23	63.45	69.19
ECU09_0240	91.53	75.58	71.15
ECU09_0250	35.34	25.59	24.92
ECU09_0260	106.48	87.68	83.07
ECU09_0270	164.16	113.65	110.15
ECU09_0275	267.87	205.7	201.9
ECU09_0280	83.59	87.05	88.46
ECU09_0290	571.58	496	523.32
ECU09_0300	119.46	140.71	150.13
ECU09_0310	39.13	34.05	31.76
ECU09_0320	97.29	82.06	78.53
ECU09_0330	416.89	489.31	481.39
ECU09_0340	78.77	84.29	88.98
ECU09_0350	67.4	52.72	56.21
ECU09_0360	31.71	53.57	56.58
ECU09_0370	97.44	80.36	70.68
ECU09_0380	70.82	40.92	42.73
ECU09_0390	195.96	157.25	164.79
ECU09_0395	1137.43	645.72	667.09
ECU09_0400	99.9	74.14	70.51
ECU09_0405	0.6	0.48	0.9
ECU09_0410	72.18	87.27	84.57
ECU09_0420	70.1	88.88	81.29
ECU09_0425	63.24	53.82	46.77
ECU09_0430	117.73	120.93	117.66
ECU09_0440	3296.38	2692.41	2926.06
ECU09_0450	2155.25	1535.68	1672.51
ECU09_0460	181.18	149.9	145.54
ECU09_0470	434.44	278.76	274.64
ECU09_0480	685.64	508.59	470.29
ECU09_0490	122.09	78.38	83.02
ECU09_0500	380.93	281.29	254.72
ECU09_0510	70.92	56.8	55.25
ECU09_0520	185.37	169.09	160.46
ECU09_0530	15.52	15.17	15.84
ECU09_0550	556.21	461.13	440.29
ECU09_0560	78.59	71.73	69.29
ECU09_0570	268.98	189.82	192.16
ECU09_0590	42.1	44.6	39.83
ECU09_0600	105.18	95.12	84.67
ECU09_0610	42.34	35.84	32.98
ECU09_0620	240.07	168.49	167.21
ECU09_0625	409.1	428.78	404.87
ECU09_0630	176.64	191.94	184.91
ECU09_0640	87.96	100.83	97.96
ECU09_0650	64.28	119.22	113.26
ECU09_0660	34.87	43.49	38.76
ECU09_0670	78.36	81.76	88.64
ECU09_0680	601.9	435.58	391.69
ECU09_0690	246.4	216.78	218.45
ECU09_0700	85.99	79.93	80.81
ECU09_0710	176.76	165.94	148.56
ECU09_0720	395.39	378.27	407.43
ECU09_0730	28.73	19.31	18.41
ECU09_0740	278.44	227.85	239.41
ECU09_0750	46.93	45.23	44.71
ECU09_0760	169.64	134.3	139.42
ECU09_0770	70.16	41.84	41.97
ECU09_0780	102.62	73.54	79.02
ECU09_0790	152.34	117.03	104.82
ECU09_0800	64.77	47.44	49.87
ECU09_0810	52.14	42.01	36.88
ECU09_0820	227.8	450.58	494.88
ECU09_0830	65.46	52.93	57.26
ECU09_0840	38.61	36.06	38.57
ECU09_0850	127.35	108.46	113.89
ECU09_0860	137.07	164.55	152.16
ECU09_0870	93.6	126.17	120.37
ECU09_0880	54.41	81.49	73.1
ECU09_0890	400.8	323.16	316.8
ECU09_0900	36.7	29.12	27.2
ECU09_0910	231.72	156.77	158.68
ECU09_0920	39.81	27.36	28.65
ECU09_0925	294.16	201.24	214.47
ECU09_0930	95.25	121.2	116.26
ECU09_0940	1006.41	1057.37	1096.65
ECU09_0945	588	440.55	414.01
ECU09_0950	89.03	66.41	70.87
ECU09_0960	399.13	305.44	258.11
ECU09_0970	20.92	24.41	21.86
ECU09_0980	35.15	43.3	39.21
ECU09_0990	73.53	93.51	86.78
ECU09_1000	983.6	589.94	559.82
ECU09_1005	210.54	161.72	145.49
ECU09_1010	467.54	350.84	338.21
ECU09_1020	182.61	124.36	105.73
ECU09_1030	82	57.02	61.61
ECU09_1040	55.31	80.27	91.68
ECU09_1050	66.29	62.84	66.66
ECU09_1060	71.86	80.72	73.95
ECU09_1070	124.58	121.83	111.15
ECU09_1080	100.59	92.66	89.49
ECU09_1100	157.5	152.89	133.32
ECU09_1110	112.1	120.33	96.66
ECU09_1120	80.63	87.28	82.29
ECU09_1160	26.74	25.24	22.14
ECU09_1170	55.13	78.96	89.15
ECU09_1180	228.82	397.22	386.4
ECU09_1190	40.58	69.32	76.4
ECU09_1195	362.58	298.99	303.63
ECU09_1200	995.37	732.17	700.27
ECU09_1210	33.84	60.38	56.34
ECU09_1220	662.84	480.69	469.42
ECU09_1230	26.92	21.98	25.05
ECU09_1240	76.51	64.83	60.45
ECU09_1250	735.47	421.91	414.68
ECU09_1255	135.21	93.32	97.08
ECU09_1260	133.66	115.05	105.38
ECU09_1270	33.72	29.81	29.77
ECU09_1275	1204.89	640.06	627.06
ECU09_1280	188.98	193.42	186.77
ECU09_1290	339.52	307.32	273.06
ECU09_1300	92.8	115.56	125.5
ECU09_1310	88.07	91.59	84.33
ECU09_1320	67.4	140.76	149.99
ECU09_1330	105.94	97.15	106.64
ECU09_1340	216.88	165.64	165.31
ECU09_1350	2053.74	1056.3	1006.98
ECU09_1360	163.5	113.35	107.73
ECU09_1370	1483.9	1302.77	1246.32
ECU09_1375	806.17	1688.32	1542.72
ECU09_1380	131.06	108.07	106.67
ECU09_1390	242.75	161.32	167.53
ECU09_1395	4.93	7.06	13.28
ECU09_1400	49.45	135.01	166.72
ECU09_1410	160.71	128.07	104.87
ECU09_1420	61.52	73.77	72.49
ECU09_1430	576.54	210.72	203.47
ECU09_1440	50.15	80.73	86.47
ECU09_1450	132.17	166.54	169.62
ECU09_1460	114.78	74.14	69.54
ECU09_1470	7938.22	4293.6	3894.51
ECU09_1480	50.71	35.14	36.28
ECU09_1490	97.73	100.47	100.82
ECU09_1500	25.92	21.99	19.9
ECU09_1510	87.5	90.24	81.12
ECU09_1520	21.19	11.67	16.35
ECU09_1525	56.23	45.68	35.03
ECU09_1530	2.25	0.6	0
ECU09_1550	38.37	50.47	48.43
ECU09_1560	729.51	1041.24	984.42
ECU09_1570	39.84	30.24	31.19
ECU09_1580	235.4	193.3	186.18
ECU09_1590	132.81	161.82	155.37
ECU09_1600	217.02	155.92	150.64
ECU09_1610	117.46	77.92	62.23
ECU09_1615	25.08	21.7	25.02
ECU09_1620	104.22	97.76	101.94
ECU09_1630	28.77	22.07	24.71
ECU09_1640	144.47	186.56	192.05
ECU09_1650	247.86	289.39	269.47
ECU09_1660	86.13	96.8	112.84
ECU09_1670	72.99	76.37	76.91
ECU09_1680	594.68	576.69	568.67
ECU09_1690	199	171.75	164.62
ECU09_1695	725.59	484.41	450.58
ECU09_1700	130.84	137.69	142.89
ECU09_1710	84.46	72.01	81.04
ECU09_1720	297.31	298.66	275.16
ECU09_1730	182.39	159.73	152.15
ECU09_1740	128.36	153.78	160.75
ECU09_1750	30.92	28.14	28.36
ECU09_1760	127.94	120.95	107.95
ECU09_1770	175.05	123.31	122.82
ECU09_1780	61.75	41.64	40.69
ECU09_1785	4	0	8.97
ECU09_1790	170.35	156.95	167.34
ECU09_1800	61.65	51.94	52.63
ECU09_1805	387.86	297.32	276.57
ECU09_1810	63.7	51.51	54.52
ECU09_1820	293.73	263.43	268.36
ECU09_1830	107.57	117.87	133.51
ECU09_1840	373.2	445.71	411.82
ECU09_1845	61.83	88.76	75.83
ECU09_1850	62.99	71.43	60.79
ECU09_1860	43.54	30.1	28.35
ECU09_1870	184.3	128.61	126.62
ECU09_1880	47.4	129.13	158.45
ECU09_1890	75.82	85.96	84.7
ECU09_1900	25.72	25.99	22.23
ECU09_1910	112.57	69.82	70.38
ECU09_1920	136.41	79.76	76.36
ECU09_1930	37.91	24.81	28.49
ECU09_1940	44.42	81.78	90.68
ECU09_1950	1132.54	1453.66	1354.2
ECU09_1960	55.13	58.56	60.85
ECU09_1970	54.36	51.35	54.98
ECU09_1980	55.73	127.8	141.58
ECU09_1990	95.04	78.21	94.58
ECU09_2000	92.23	244.01	288.63
ECU09_2010	63.58	39.83	45.09
ECU10_0140	228.85	294.9	295.3
ECU10_0150	107.61	80.66	107.31
ECU10_0155	1.97	3.14	0
ECU10_0160	921.76	564.1	537.06
ECU10_0170	96.35	111.45	119.48
ECU10_0180	16.39	13.43	15.64
ECU10_0190	539.85	523.4	539.58
ECU10_0195	3.94	3.92	5.9
ECU10_0200	72.79	71.71	73.16
ECU10_0210	69.23	42.87	47.1
ECU10_0220	246.5	161.29	181.54
ECU10_0230	109.71	101.95	89.74
ECU10_0240	460.03	295.24	308.76
ECU10_0250	149.86	123.93	115.35
ECU10_0260	315.08	522.7	527.85
ECU10_0270	161.07	120.45	106.92
ECU10_0280	115.27	81.71	81.48
ECU10_0290	27.5	38.51	52.82
ECU10_0295	12.29	17.47	18.38
ECU10_0300	37	42.19	43.93
ECU10_0310	82.63	83.53	97.04
ECU10_0320	95.86	106.39	112.02
ECU10_0330	35.98	54.84	51.54
ECU10_0340	736.06	1013	1022.59
ECU10_0345	134.71	82.69	92.69
ECU10_0350	81.14	121.33	133.37
ECU10_0355	102.37	101.71	121.04
ECU10_0360	334.61	233.58	236.3
ECU10_0370	142.21	200.87	177.92
ECU10_0380	284.32	365.75	334.8
ECU10_0390	167.22	169.61	166.74
ECU10_0400	2049.59	1194.76	1099.99
ECU10_0410	256.19	271.85	258.47
ECU10_0420	106.45	90.94	93.58
ECU10_0430	142.7	135.51	119.56
ECU10_0440	140.7	101.49	94.52
ECU10_0445	8.38	7.36	8.22
ECU10_0450	36.63	65.39	56.52
ECU10_0460	31.4	37.76	38.21
ECU10_0470	40.46	45.29	42.32
ECU10_0475	16.22	22.59	21.23
ECU10_0480	232.2	168.7	171.19
ECU10_0490	317.76	275.3	254.43
ECU10_0500	77.96	59.65	58.28
ECU10_0510	152.95	138.67	131.49
ECU10_0520	162.67	127.93	126.42
ECU10_0530	153.94	114.59	106.13
ECU10_0540	1292.23	806.52	832.37
ECU10_0550	424.55	460.87	438.37
ECU10_0560	101.02	84.05	85.72
ECU10_0570	46.34	37.12	40.79
ECU10_0580	35.91	50.89	46.43
ECU10_0590	16.96	23.63	24.33
ECU10_0600	376.08	241.84	238.42
ECU10_0610	68.33	61	55.04
ECU10_0620	384.38	288.88	289.6
ECU10_0630	710.86	426.79	390.35
ECU10_0635	85.74	39.26	29.91
ECU10_0640	56.27	76.65	69.16
ECU10_0650	114.33	167.8	163.53
ECU10_0660	47.72	47.09	45.2
ECU10_0670	254.12	136.81	141.14
ECU10_0680	88.92	64.59	61.98
ECU10_0690	53.37	35.68	37.52
ECU10_0700	100.76	114.79	126.34
ECU10_0710	105.18	81.07	81.2
ECU10_0720	52.46	44.47	42
ECU10_0730	34.32	30.11	33.88
ECU10_0740	65.48	54.89	59.82
ECU10_0750	132.57	104.32	97.28
ECU10_0760	143.72	127.38	118.2
ECU10_0770	267.3	261.91	230.75
ECU10_0790	41.91	36.78	36.31
ECU10_0800	272.97	186.9	187.3
ECU10_0810	205.76	180.45	162.05
ECU10_0820	415.12	292.03	313.21
ECU10_0830	288.38	227.38	189.29
ECU10_0840	83.57	70.8	62.89
ECU10_0850	70.63	58.36	57.22
ECU10_0860	94.53	53.73	48.97
ECU10_0870	48.25	74.22	72.26
ECU10_0880	331.55	387.24	412.84
ECU10_0890	603.05	340.84	326.54
ECU10_0900	91.71	67.61	66.38
ECU10_0910	638.36	338.75	325.37
ECU10_0920	250.21	161.7	179.66
ECU10_0930	52.52	36.98	39.42
ECU10_0940	463.33	338.83	322.14
ECU10_0950	75.77	49.15	47.47
ECU10_0960	133.41	91.69	100.55
ECU10_0970	250.14	206.85	190.3
ECU10_0980	62.44	128.78	116.78
ECU10_0990	1615.03	959.66	908.02
ECU10_1000	47.98	75.6	76.26
ECU10_1010	135.15	180.35	205
ECU10_1020	107.84	94.45	87.94
ECU10_1030	286.72	189.76	181.65
ECU10_1040	288.72	248.11	255.99
ECU10_1045	478.85	390.77	405.88
ECU10_1050	394.91	245.54	242.21
ECU10_1060	71.92	108.18	105.2
ECU10_1070	6612.44	3472.61	3069.65
ECU10_1080	86.17	88.33	85.58
ECU10_1090	178.09	138.35	126.6
ECU10_1100	97.19	86.7	94.37
ECU10_1110	706.36	401.24	394.26
ECU10_1115	8.11	17.75	6.07
ECU10_1120	96.76	75.05	70.08
ECU10_1130	55.01	40.06	37.02
ECU10_1140	108.78	123.49	112.81
ECU10_1150	95.14	117.33	108.45
ECU10_1155	83.42	156.25	160.71
ECU10_1160	91.09	82.32	80.99
ECU10_1170	17.96	15.3	21.24
ECU10_1180	178.97	194.83	177.58
ECU10_1190	53.38	87.96	103.22
ECU10_1210	46.62	36.77	32.94
ECU10_1220	144.28	111.98	106.91
ECU10_1230	77.87	46.56	57.19
ECU10_1240	144.97	114.66	111.88
ECU10_1250	21.3	39.22	40.53
ECU10_1260	126.38	140.7	146.21
ECU10_1270	28	26.92	28.46
ECU10_1280	73.24	60.08	57.05
ECU10_1290	130.89	112.08	117.33
ECU10_1300	2175.21	1503.81	1310.99
ECU10_1320	136.71	139.73	133.78
ECU10_1330	38.54	32.2	36.09
ECU10_1340	126.26	114.5	107.68
ECU10_1350	50.63	39.77	42.18
ECU10_1360	145.99	256.48	278.39
ECU10_1370	29.56	33.23	34.45
ECU10_1380	81.52	96.43	86.79
ECU10_1390	101.77	122.5	117.47
ECU10_1400	108.72	138.95	150.73
ECU10_1410	58.55	108.62	122.81
ECU10_1420	324.68	367.18	377.07
ECU10_1430	98.43	131.9	145.84
ECU10_1440	67.13	79.75	90.12
ECU10_1450	417.38	435.2	417.29
ECU10_1460	206.86	180.22	185.13
ECU10_1465	41.44	33.86	38.07
ECU10_1470	32.04	48	57.15
ECU10_1480	37.5	63.22	65.74
ECU10_1490	96.33	127.02	157.14
ECU10_1500	92.77	234.45	268.11
ECU10_1505	66.32	50.07	55.2
ECU10_1510	28.68	21.15	20.74
ECU10_1520	87.72	117.79	124.55
ECU10_1530	67.34	55.02	58.62
ECU10_1540	156.72	121.5	106.74
ECU10_1550	39.19	27.98	27.01
ECU10_1560	37.29	27.61	28.48
ECU10_1575	1219.83	692.29	669.42
ECU10_1580	77.61	61.37	64.4
ECU10_1590	296.21	329.11	330.64
ECU10_1600	83.49	63	69.32
ECU10_1610	86.53	55.86	56.08
ECU10_1620	144.96	124.48	134.99
ECU10_1630	88.02	74.82	78.05
ECU10_1640	104.79	72.29	68.74
ECU10_1650	114.07	134.31	143.69
ECU10_1660	8504.6	22258.6	22702.6
ECU10_1680	323.8	427.53	507.78
ECU10_1690	48.91	66.77	69.53
ECU10_1695	34.87	19.29	31.82
ECU10_1710	133.57	99.11	95.04
ECU10_1720	61.44	52.55	54.34
ECU10_1730	196	297.61	320.58
ECU10_1740	515.95	498.6	499.55
ECU10_1750	66.85	66.27	76.83
ECU10_1760	107.17	85.23	84.11
ECU10_1780	132.39	142.29	145.44
ECU10_1790	198.86	142.51	150.94
ECU10_1800	93.18	68	64.33
ECU10_1810	30.32	36.8	36.01
ECU10_1820	19.56	16.69	16.03
ECU10_1830	24.69	23.14	23.32
ECU11_0060	63.12	57.14	39.13
ECU11_0070	63.67	58.49	53.99
ECU11_0080	29.08	28.9	29.54
ECU11_0090	9.45	11.71	8.27
ECU11_0100	115.01	85.94	83.05
ECU11_0110	18.43	8.09	10.34
ECU11_0120	66.94	70.17	66.81
ECU11_0130	1202.15	1076.8	1025.07
ECU11_0140	206.83	128.66	133.79
ECU11_0150	937.25	673.49	670.77
ECU11_0170	109.46	98.32	105.69
ECU11_0180	51.76	41.25	37.75
ECU11_0190	172.9	176.52	174.03
ECU11_0200	63.71	42.76	44.35
ECU11_0210	87.68	69.24	69.27
ECU11_0220	81.54	63.91	65.96
ECU11_0225	881.17	519.14	508.08
ECU11_0230	104.05	106.73	107.53
ECU11_0240	179.6	145.52	153.56
ECU11_0250	60.45	46.53	46.99
ECU11_0260	62.74	69.36	63.29
ECU11_0270	81.97	103.01	107.08
ECU11_0280	119.68	85.62	80.22
ECU11_0290	103.07	73.02	79.53
ECU11_0300	82.3	44.8	43.91
ECU11_0310	303.63	253.51	240.13
ECU11_0320	58.81	98.04	109.9
ECU11_0330	171.47	181.36	175.26
ECU11_0340	22.15	40.51	52.25
ECU11_0350	92.66	69.47	62.72
ECU11_0360	88.34	98.43	66.96
ECU11_0370	42.39	40.55	38.19
ECU11_0373	92.57	210.56	211.68
ECU11_0375	6.22	6.37	18.61
ECU11_0380	2.98	6.41	6.69
ECU11_0390	73.04	75.15	76.77
ECU11_0400	254.01	291.27	302.74
ECU11_0410	413.51	434.59	454.06
ECU11_0415	123.23	160.89	191.76
ECU11_0420	187.09	226	214.58
ECU11_0430	30.3	47.83	53.32
ECU11_0440	25.87	26.19	26.41
ECU11_0450	60.9	80.11	71.41
ECU11_0460	136.93	134.02	135.16
ECU11_0470	95.17	61.95	58.96
ECU11_0480	244.27	213.71	191.59
ECU11_0490	77.67	84.77	80.46
ECU11_0500	108.24	86.45	75.99
ECU11_0505	322.96	232.99	204.79
ECU11_0510	960.49	2159.24	2382.24
ECU11_0520	146.55	119.45	112.14
ECU11_0530	1083.78	716.31	713.79
ECU11_0540	67.07	50.95	49.82
ECU11_0550	290.73	364.84	370.81
ECU11_0560	147.25	132.8	110.17
ECU11_0570	496.61	563.22	561.16
ECU11_0580	121.76	169.95	158.05
ECU11_0585	73.35	124.46	129.55
ECU11_0590	102.12	161.15	146.65
ECU11_0600	340.55	192.39	178.43
ECU11_0610	87.52	80.47	74.33
ECU11_0620	115.67	98.99	109.14
ECU11_0630	109.95	102.25	93.47
ECU11_0635	380.75	313.89	284.39
ECU11_0640	132.17	149.25	140.15
ECU11_0650	34.84	41.82	40.77
ECU11_0660	182.48	132.6	133.64
ECU11_0670	157.57	107.82	100.21
ECU11_0680	286.93	239.58	230.62
ECU11_0690	133.74	336.92	338.71
ECU11_0700	237.67	164.66	152.93
ECU11_0710	166.61	131.7	126.5
ECU11_0720	1345.95	994.5	949.26
ECU11_0730	284.25	236.76	189.06
ECU11_0740	30.47	28.65	25.95
ECU11_0750	329.75	267.95	240.69
ECU11_0760	61.77	43.4	41.57
ECU11_0770	124.41	106.31	103.18
ECU11_0780	1422.77	831.59	795.13
ECU11_0790	330.86	383.3	390.98
ECU11_0800	44.11	43.12	44.58
ECU11_0810	311.85	256.09	255.28
ECU11_0820	220.48	172.62	173.58
ECU11_0830	237.25	125.8	147.86
ECU11_0840	150.76	191.36	188.58
ECU11_0850	163.46	162.31	138.55
ECU11_0860	154.03	111.05	110.97
ECU11_0870	669.38	807.01	795.78
ECU11_0880	307.92	216.27	207.4
ECU11_0890	401.54	405.77	396.53
ECU11_0900	65.07	63.06	63.93
ECU11_0910	348.17	229.35	222.83
ECU11_0920	122.06	83.96	74.27
ECU11_0935	36.67	19.92	27.69
ECU11_0940	187.11	120.66	98.87
ECU11_0950	224.85	184.67	186.7
ECU11_0960	114.42	122.8	121.39
ECU11_0970	68.29	48.05	48.92
ECU11_0980	435.76	470.15	461.04
ECU11_0990	37.14	35.78	35.89
ECU11_1000	31.13	33.12	37.8
ECU11_1010	65.83	73.81	63.96
ECU11_1020	170.16	113.13	116.33
ECU11_1030	49.22	52.63	50.13
ECU11_1040	50.41	36.81	37.45
ECU11_1050	57.06	138.4	154.54
ECU11_1060	141.61	127.56	129.38
ECU11_1065	110.29	107.64	110.01
ECU11_1070	32.6	59.45	67.62
ECU11_1080	377.48	306.66	310.24
ECU11_1090	54.83	46.54	44.94
ECU11_1100	363.88	297.23	275.16
ECU11_1110	60.96	60.02	51.45
ECU11_1120	103.52	83.56	80.09
ECU11_1130	86.91	72.13	63.38
ECU11_1140	91.69	97.66	92.93
ECU11_1150	181.21	270.21	273.81
ECU11_1160	70	65.56	63.34
ECU11_1170	157.3	135.14	129.93
ECU11_1180	23.99	24.36	21.45
ECU11_1190	93.09	78.41	74.12
ECU11_1200	90.32	157.96	173.58
ECU11_1205	107.71	67.03	78.83
ECU11_1210	319.8	744.36	801.55
ECU11_1220	47.88	41.79	42.21
ECU11_1230	109.47	108.84	105.25
ECU11_1240	157.46	152.92	142.43
ECU11_1250	328.91	314.06	307.28
ECU11_1255	7	4.77	2.99
ECU11_1260	83.41	59.44	60.7
ECU11_1270	282.77	191.11	177.16
ECU11_1290	54.16	57.17	43.12
ECU11_1300	347.84	1358.24	1570.45
ECU11_1310	45.48	53.21	58.72
ECU11_1320	79.15	88.86	80.82
ECU11_1330	220.66	412.87	450.28
ECU11_1340	431.04	334.06	353.99
ECU11_1350	307.95	291.51	287.96
ECU11_1360	133.49	103.13	79.39
ECU11_1370	96.63	97.16	93.91
ECU11_1390	157.85	129.89	112.44
ECU11_1400	171.88	140.34	137.98
ECU11_1410	23.9	23.38	23.63
ECU11_1420	121.75	92.6	126.13
ECU11_1425	174.28	155.54	123.25
ECU11_1430	88.05	57.75	57.12
ECU11_1440	200.68	519.15	574.17
ECU11_1450	482.24	417.28	424.02
ECU11_1460	1378.66	846.36	848.47
ECU11_1470	240.14	252.65	247.15
ECU11_1480	113.09	93.08	96.22
ECU11_1490	59.82	66.84	57.85
ECU11_1500	52.37	54.78	44.33
ECU11_1510	34.59	79.93	96.97
ECU11_1520	181.59	202.48	221.4
ECU11_1530	73.81	66.26	65.02
ECU11_1540	183.72	174.85	186.77
ECU11_1560	45.54	55.83	77.27
ECU11_1570	84.65	69.42	68.9
ECU11_1580	76.84	53.11	55.19
ECU11_1590	262.07	262.18	251.39
ECU11_1600	75.78	59.32	63.19
ECU11_1610	120.09	105.54	100.93
ECU11_1630	182.25	131.52	125.87
ECU11_1640	971.28	826.03	877.59
ECU11_1650	672.46	448.95	455.33
ECU11_1660	118.86	111.61	106.78
ECU11_1670	561.5	483.4	435.7
ECU11_1680	445.53	474.24	483.34
ECU11_1690	904.69	1187.08	1213.36
ECU11_1700	68.16	100.07	117.52
ECU11_1710	93.48	183.2	201.86
ECU11_1720	1172.24	941.93	958.44
ECU11_1723	143.09	185.95	205.92
ECU11_1725	502.54	490.71	417.95
ECU11_1730	176.01	199.11	209.55
ECU11_1740	74.08	69.98	64.4
ECU11_1750	127.7	95.63	95.76
ECU11_1755	92.41	68.57	64.8
ECU11_1760	211.31	176.88	187.61
ECU11_1770	138.89	97.39	104.03
ECU11_1780	85.6	303.46	302.86
ECU11_1790	157.82	166.96	165.32
ECU11_1800	66.57	97.07	98.13
ECU11_1810	62.71	75.28	83.18
ECU11_1820	308.1	245.36	279.74
ECU11_1830	623.78	337.41	401.59
ECU11_1840	77.56	230.71	259.17
ECU11_1850	234.1	886.62	903.95
ECU11_1860	85.41	91	89.52
ECU11_1870	702.29	962.48	1035.71
ECU11_1880	178.44	164.94	174.08
ECU11_1890	178.91	144.22	137.92
ECU11_1900	110.22	125.6	125.72
ECU11_1910	117.72	89.55	95.05
ECU11_1920	273.18	310.91	307.56
ECU11_1930	101.45	80.83	71.91
ECU11_1935	70.38	48.9	38.66
ECU11_1940	79.18	51.87	51.78
ECU11_1950	125.19	342.05	397.65
ECU11_1960	465.75	491.45	526.99
ECU11_1970	47.21	39.62	36.28
ECU11_1980	32.41	41.73	41.75
ECU11_1990	274.78	362.31	384.03
ECU11_2000	93.5	82.81	81.51
ECU11_2010	140.84	136.72	131.34
ECU11_2020	69.52	83.17	82.84
ECU11_2030	112.05	271.21	322.78
ECU11_2033	124.67	94.72	100.61
ECU11_2037	5.56	5.53	5.1
ECU11_2040	107.79	84.05	91.24
