# Supplementary material for: Transcriptome analysis of the parasite Encephalitozoon cuniculi: an in-depth examination of pre-mRNA splicing in a reduced eukaryote
Source: BMC Genomics. 2013 Mar 28;14:207. doi: 10.1186/1471-2164-14-207 (PMC3629993; doi:10.1186/1471-2164-14-207)
Supplement: Additional file 4 — RNA decay genes. Table of six key RNA decay pathway genes found in E. cuniculi. Gene names in yeast and are shown, as well as the protein BLAST e-values. [file 1471-2164-14-207-S4.xls]

## Sheet: Sheet1
Gene	E. cuniculi name	Similarity to yeast gene (e-value)
Upf1/Nam7	ECU10_1640	9e-154
Dcp2	ECU07_1630	2e-25
Dis3	ECU03_0700	6e-127
Dhh1	ECU09_1640	2e-117
Ccr4	ECU11_0770	1e-78
Nmd5	ECU10_0620	3e-31
